# Supplementary material for: Knowledge and Attitudes of Guam Residents towards Cancer Clinical Trial Participation
Source: Int J Environ Res Public Health. 2022 Nov 29;19(23):15917. doi: 10.3390/ijerph192315917 (PMC9736365; doi:10.3390/ijerph192315917)
Supplement: Supplementary file 1 [file ijerph-19-15917-s001.zip]

Archive with 2 entries (2 files):
- 20221128-Taafaki Manuscript. Supp Table S1. KA Survey Questions.pdf
- 20221128-Taafaki Manuscript. Supp. Table S2. Univariate Logistics Regression cOR-1.pdf
